# Supplementary material for: Hypoxia-activated prodrug and antiangiogenic therapies cooperatively treat pancreatic cancer but elicit immunosuppressive G-MDSC infiltration
Source: JCI Insight. 2024 Jan 9;9(1):e169150. doi: 10.1172/jci.insight.169150 (PMC10906452; doi:10.1172/jci.insight.169150)
Supplement: Supporting data values [file jciinsight-9-169150-s041.xlsx]

## Sheet: 1A
Untreated	TH-302	αVEGFR-2	TH-302+ αVEGFR-2
18.062	9.76	10.84	8.68
19.387	6.225	11.407	10.91
15.7	13.47	8.86	13.17
15.17	9.7	11.2	8.79
25.514	5.26	18.74	14.992
21.17	10.16	24.5	12.38
16.9	8.96	13.67	13.18
19.04	7.67	12.18	22.16
13.5	11.26	10.327	16.5
22.03	5.117	8.45	19.7
25.448	12.29	27.53	19.17
22.8	12.16	28.9	28.65
27.28	11.7	5.41	17.19
20.63	8.223	13.05	15.448
11.18	5.75	8.01	13.58
19.08	5.38	9.99	13.2
15.65	9.16	11.2	13.2
17.79	6.04	10.7	20
17.96	8.87	8.32	12.39
21.97	15.9	8.32	7.47
18.24	13.03	16.82	16.8
17.47	12.1	11.24	12.98
15.63	14.74	4.8	11.22
17.67	8.88	30.98	11.3
14.03	22.96	27.4	10.5
23.557	13.94	28.5	7.445
16.87	6.5	9.69	6.84
16.36	10.32	6.14	22.47
9.41	16.34	11.67	9.5
11.442	11.67	15.12	13.5
12.561	14.06	5.93	10.9
12.68	13.6	8.32	12.11
11.847	13.46
11.1	9.73
12.79	13.98
18.27	14.56
11.4	17.29
26.6	12.64
	13.38
	14.77
	9.9
	17.05
	15.57
	28.8
	26.2
	10

## Sheet: 1B
Untreated	TH-302	αVEGFR-2	TH-302+ αVEGFR-2
1.53553	1.9144	1.94907	1.07915
1.40874	3.70509	0.950876	2.04263
1.97606	1.53453	0.943948	1.66254
3.0311	2.59462	2.02576	2.26171
2.3061	2.06754	1.13935	1.90984
1.60073	2.35206	3.125	1.96778
2.14659	1.19344	1.60515	1.84581
2.99733	2.32748	2.10653	1.42885
3.49764	2.57043	2.10524	0.340145
3.09493	4.04015	2.39699	2.21494
2.49492	1.31629	2.22601	3.08489
0.941055	2.99898	3.65252	2.21494

## Sheet: 1C
CD31+ cells per hpf							% NG2 Coverage
Untreated	TH-302	αVEGFR-2	TH-302+ αVEGFR-2				Untreated	TH-302	αVEGFR-2	TH-302+ αVEGFR-2
43	83	29	85				37.2093	36.1446	41.3793	41.1765
45	77	65	40				31.1111	33.7662	23.0769	65
72	111	80	59				30.5556	36.9369	18.75	42.3729
140	57	89	63				27.1429	33.3333	26.9663	55.5556
58	69	41	27				29.3103	34.7826	31.7073	37.037
60	52	81	35				26.6667	23.0769	32.0988	42.8571
73	51	55	26				17.8082	5.88235	30.9091	34.6154
89	78	82	45				16.8539	10.2564	32.9268	42.2222
81	40	84	19				28.3951	15	16.6667	57.8947
112	0	92	29				27.6786	0	17.3913	58.6207
53	30	31	78				49.0566	63.3333	70.9677	47.4359
105	0	63	31				36.1905	0	33.3333	32.2581
131	63	45	58				19.8473	15.873	26.6667	32.7586
139	48	24	51				10.7914	33.3333	20.8333	41.1765
67	57	84	45				7.46269	22.807	22.6191	68.8889
97	55	50	10				25.7732	29.0909	20	60
	55	56	56					20	19.6429	23.2143
	68	144	27					35.2941	0.694444	59.2593
	61	64	90					16.3934	20.3125	62.2222
	35	105						17.1429	6.66667
	60							23.3333
	90							3.33333
	61							24.5902
	47							19.1489

## Sheet: 1D
Untreated	TH-302	αVEGFR-2	TH-302+ αVEGFR-2
4.6	2.72	1.4	0.126
0.474	2.43	2.8	1.156
3.39	1.78	2	0.545
1.8	0.594	0.87	0.688
2.31	2.5	0.575	0.251
3.25	1.278	0.96	0.245
2.47	0.626	0.476	1.346
1.66	0.162	3.33	0.967
0.587	1.99	0.04	0.829
1.81	0.919	0.584	0.7
1.859			0.513
2.2			0.312
0.982
1.599
0.961
4.5
4.175

## Sheet: 2A
Untreated	TH-302	αVEGFR-2	TH-302+ αVEGFR-2
278	739	80	451
208	182	27	686
92	859	35	631
165	509	114	1743
285	975	59	776
303	512	74	1097
225	1114	81	1316
198	231	307	1802
222	644	185	1426
174	1228	62	957
161	1295	77	1608
30	675	59	856
190	589	314	1929
192	596	382	1904
53	247	41	820
225		9	1409
124			2006
386			1861
97			1146
132			1576
92			1736
188			1771
99
212

## Sheet: 2B
% Cleaved Caspase-3 / hpf						Ki67 count / hpf
Untreated	TH-302	αVEGFR-2	TH-302+ αVEGFR-2			Untreated	TH-302	αVEGFR-2	TH-302+ αVEGFR-2
12.62	12.839	0.16	24.12			139	141	82	139
0.742	12.787	0.128	38.31			410	165	128	161
0.685	7.612	0.98	15.31			242	138	125	178
0.045	12.48	7.4	1.44			497	164	48	135
0.187	9.539	1.855	1.9			634	135	23	353
0.19	7.22	0.66	32.152			380	109	102	160
6	0.719	0.449	20.194			28	442	5	180
0.111	0.38	0.204	16.95			170	324	177
0.293	15.5	0.482	69.33			183		216
0.02	3.68	6.1	36.85			235
0.008	12.3	6.7	5.57			182
0.026	9.98					73
	8.1

## Sheet: 2C
Survival							Tumor mass (mg)
Days Post Challenge	Untreated	TH-302	αVEGFR-2	TH-302+ αVEGFR-2			Untreated	TH-302	αVEGFR-2	TH-302+ αVEGFR-2
13	1						166.8	285.3	230.8	103.2
15	1						388.4	194	233.2	372
16	1						321.6	282.9	342.1	188.7
14	1						376.7	358.9	593.5	288
15	1						947	286.5	223.5	157.4
16	1						471.2	209.5	425.2	82.7
16	1						301.7	293.2	361	158.1
17	1						324	72.5	397.8	257.8
21	1						384.4	284.4	376.5	154.5
16	1						358.6	280.9	374.8	166
17	1						263.7	210.2	158.5	160.4
20	1						240.1	169.1	355.2	157.2
21	1						218.2	293.7	223.3	160.5
							325.6	290.3	454.3	210.4
28		1					180	169.1	321.5	272.8
28		1					433.3	231.1	189.2	257.1
29		1					292.2	210.9	220.3	215.7
29		1					279.1	144.9	480.2	173.8
29		1					352.8	192.2	216.9	190.9
13		1					513.2	400.8	155.2	232.8
17		1					314.8	197.1	393.5	204.5
31		1					332.5	297.5	283.4	243.4
33		1					376.8	172.7	169.4	171.9
33		1						366.3	208	142.3
21		1						171.3	205	182.3
26		1						253.5		271.4
31		1								71
35		1
18			1
25			1
28			1
29			1
33			1
26			1
27			1
27			1
29			1
30			1
24			1
25			1
30			1
30				1
39				1
40				1
40				1
41				1
35				1
35				1
40				1
40				1
46				1
34				1
38				1
39				1
39				1
41				1

## Sheet: 3A
% Tox					Ki67 MFI					%PD-1+Lag3+					%TNFa+IFNg+
Untreated	TH-302	αVEGFR-2	TH-302+ αVEGFR-2		Untreated	TH-302	αVEGFR-2	TH-302+ αVEGFR-2		Untreated	TH-302	αVEGFR-2	TH-302+ αVEGFR-2		Untreated	TH-302	αVEGFR-2	TH-302+ αVEGFR-2
80.4	54.3	67	48.5		2573	2900	3327	4277		41.8	34.78	30.09	24.24		38.78	46.91	46.88	53.48
65.7	62.9	76.3	60.1		3839	2924	3063	3697		49.46	36.44	35.36	25.24		30.9	45.76	43.82	57.4
72.9	62.7	72.9	62.7		2719	5101	5256	5101		38.65	35.8	29	25.2		35.5	40.85	29	59.975
74.6	56.4	37.5	58.8		6407	3895	4322	3869
82	66.4	68.3	56.5		4253	6034	3328	3730
79.9	53.1	69.4	65.5		4494	6646	5719	4279
71.9	31.8	71.4	79		2750	5951	5664	6539
66.2	23.7	55	43.8		3904	8746	8131	7123
70.6	19	59.9	50.8		4650	5521	6623	7265
44.9	60		17		5253	7825		9002
	28		30			6883		9572
			52.8					12372
			36.1					7617
			34.5					10361

## Sheet: 3B
M-MDSC % CD45					M-MDSC % PD-L1+					G-MDSC % CD45					G-MDSC % PD-L1+
Untreated	TH-302	αVEGFR-2	TH-302+ αVEGFR-2		Untreated	TH-302	αVEGFR-2	TH-302+ αVEGFR-2		Untreated	TH-302	αVEGFR-2	TH-302+ αVEGFR-2		50.8	86	67.7	86.5
5.28	7.4	6.24	21.6		45.7	76.6	56.6	83.9		20.5	35.4	28.6	45.9		67	79.9	55.8	84.6
3.18	9.01	4.7	16		60.2	82.5	52.2	82.3		31.3	41.8	30.8	43.5		46.3	78.7	52.2	89.2
7.64	6.45	7.79	8.21		45.8	76	46.2	87.1		26.7	43.2	22.8	36.7		53.6	75.7	47.5	83.1
7.8	15.7	4.49	10.7		49.2	74.2	73.6	78.7		33.6	32.4	44.1	55		55.9	80.2	54.9	82.6
6.64	11.7	6.33	12.8		52.7	70.8	57.6	82.8		27.5	38.8	37.9	44.2		67.3	83.8	56.7	86.9
9.31	16.4	6.97	7.76		57.1	70.5	72.6	82.9		24.4	32	28.6	40		63	80.5	54.2	87.1
5.85	15.6	9.65	6.44		60.4	68	65.7	78.4		14.8	24.8	30.2	52.8		71.6	82.7	63.2	78.3
5.93	17.5	6.5	17.6		71.6	80.1	65.2	84.8		28.9	36.3	39.8	27.3		50.8	94.1	53.4	83.1
6.77	16.4	6.04	14.8		47	84.9	61.7	86.1		18	47	32.9	44.2		73.5	84.7		89
8.38	16.2		24.2		59	88.2		85.8		22.8	37.3		50.9			92.9		85.1
	19.8		16.5			91.1		82.4			45.9		28.5					84.6
			19.7					88.7					40.8					86.2
			19.3					86.8					39.9					86.7
			17.6					81.4					63.2

## Sheet: 3C
Days Post Challenge	Untreated	αCTLA-4/αPD-1	TH-302+ αVEGFR-2	TH-302+DC101+ αCTLA-4/αPD-1
13	1
15	1
16	1
14	1
15	1
16	1
16	1
17	1
21	1
16	1
17	1
20	1
21	1
13		1
14		1
15		1
28		1
39		1
18		1
20		1
26		1
30		1
31		1
33		1
30			1
39			1
40			1
40			1
41			1
35			1
35			1
40			1
40			1
46			1
34			1
38			1
39			1
39			1
41			1
30				1
39				1
40				1
40				1
40				1
29				1
31				1
33				1
39				1
39				1
33				1
39				1
39				1
39				1
40				1

[truncated: 19 more sheets: 5A, 5B, 5C, 5D, 5E, 6A, 6B, 6C, 6D, S1A, S2A, S2B, S2C, S3, S4, S6A, S6B, S8B, S9]
